# Supplementary material for: Genome Skimming Illuminates Hidden Species Diversity and Symbiodiniaceae Associations in East Pacific Pocillopora Corals
Source: Genome Biol Evol. 2025 Dec 3;18(2):evaf235. doi: 10.1093/gbe/evaf235 (PMC12859748; doi:10.1093/gbe/evaf235)
Supplement: evaf235_Supplementary_Data [file evaf235_supplementary_data.zip]

Archive with 2 entries (2 files):
- SupplementaryMaterials_PociGSkim_111725.pdf
- TaxonomicAccount_PociGSkim_111725.pdf
